# Supplementary material for: Zembrin® Mitigates Reserpine-Induced Motor Dysfunction and Oxidative Stress in Parkinson’s Disease: In Vivo and In Silico Analyses
Source: Molecules. 2026 Jul 5;31(13):2369. doi: 10.3390/molecules31132369 (PMC13362728; doi:10.3390/molecules31132369)
Supplement: Supplementary file 1 [file molecules-31-02369-s001.zip]

Archive with 1 entries (1 files):
- molecules-4384804-supplementary.pdf
